# Supplementary material for: Rapid Discovery of Substances with Anticancer Potential from Marine Fungi Based on a One Strain–Many Compounds Strategy and UPLC-QTOF-MS
Source: Mar Drugs. 2023 Dec 18;21(12):646. doi: 10.3390/md21120646 (PMC10745104; doi:10.3390/md21120646)
Supplement: Supplementary file 1 [file marinedrugs-21-00646-s001.zip]

Archive with 1 entries (1 files):
- marinedrugs-2707321-supplementary.pdf
